# Supplementary material for: E-prescribing and access to prescription medicines during lockdown: experience of patients in Aotearoa/New Zealand
Source: BMC Fam Pract. 2021 Jul 1;22:140. doi: 10.1186/s12875-021-01490-0 (PMC8247618; doi:10.1186/s12875-021-01490-0)
Supplement: Supplementary file 1 — Additional file 1. Include interview schedule and survey questionnaire. [file 12875_2021_1490_MOESM1_ESM.zip]

Archive with 2 entries (2 files):
- Additional file 1_Online survey questionnaire.docx
- Interview schedule - patients experiences of health care in a pandemic_FINAL.docx
